# Supplementary material for: Professional Recognition, Reality Shock and Nurses’ Well-Being After the Bologna Reform in Spain: A Qualitative Study of Key Informants’ Perspectives
Source: Healthcare (Basel). 2026 Jul 16;14(14):2146. doi: 10.3390/healthcare14142146 (PMC13410286; doi:10.3390/healthcare14142146)
Supplement: Supplementary file 1 [file healthcare-14-02146-s001.zip]

Archive with 2 entries (2 files):
- healthcare-4395666_Supplementary File S1_InterviewGuide.pdf
- healthcare-4395666_Supplementary File S2_COREQ.pdf
